# Supplementary material for: The Multifaceted Role and Regulation of Nlrp3 Inflammasome in Colitis-Associated Colo-Rectal Cancer: A Systematic Review
Source: Int J Mol Sci. 2023 Feb 9;24(4):3472. doi: 10.3390/ijms24043472 (PMC9959003; doi:10.3390/ijms24043472)
Supplement: Supplementary file 1 [file ijms-24-03472-s001.zip]

Archive with 1 entries (1 files):
- ijms-2167107-supplementary.xlsx
