# Supplementary material for: The Multifaceted Role and Regulation of Nlrp3 Inflammasome in Colitis-Associated Colo-Rectal Cancer: A Systematic Review
Source: Int J Mol Sci. 2023 Feb 9;24(4):3472. doi: 10.3390/ijms24043472 (PMC9959003; doi:10.3390/ijms24043472)
Supplement: Supplementary file 1 [file ijms-24-03472-s001.zip › ijms-2167107-supplementary.xlsx]

## Sheet: Sheet1
		Table S1. Included studies in the review.
		No	Study	Author	Year	Study Type	Regulation type	Material	Sample size	Key highlights	Statistical analysis
		1	The Ala134Thr variant in TMEM176B exerts a beneficial role in colorectal cancer prognosis by increasing NLRP3 inflammasome activation	Cambui et al	2022	Experimental study	Upregulation	CRC patients and healthy donors	174 CRC+/85 control	1. TMEM176B is a novel NLRP3 modulator 2. The protective effect of TMEM176B SNP is mainly exerted in immune infiltrating cells rather than in CRC cells	Mantel-Cox, Mann-Whitney U
		2	Inhibition of NLRP3 by Fermented Quercetin Decreases Resistin-Induced Chemoresistance to 5-Fluorouracil in Human Colorectal Cancer Cells	Lee et al	2022	Experimental study	Downregulation	Human colon cancer cells	Not specificed	1. Resistin promotes 5-FU resitance in CRC cells 2. Resistin induces NLRP3 experience to decrease the cytotoxicity of 5-FU 3. Fermented quercetin downregulates NLRP3 expression in resistin treated CRC cells	ANOVA
		3	NLRP3 Inflammasome Activation in MΦs-CRC Crosstalk Promotes Colorectal Cancer Metastasis	Zhang et al	2022	Experimental study	Upregulation	CRC induced mice	Not specified	1. Activation of NRLP3 inflammasome in macrophages can secrete IL-1B to promote the invasion and migration of CRC	Spearman correlation tests
		4	The small molecule NLRP3 inhibitor RRx-001 potentiates regorafenib activity and attenuates regorafenib-induced toxicity in mice bearing human colorectal cancer xenografts	Reid et al	2022	Experimental study	Downregulation	Mice injected with human colon cancer cell allograft	16 mice	1. RRx-001 and regorafenib demonstrate enhanced antitumor effects when used in combination 2. RRx-001 has anti-inflammatory properties mediated through NLRP3 inflammasome inhibition	ANOVA
		5	Bacteroides fragilis restricts colitis-associated cancer via negative regulation of the NLRP3 axis	Shao et al	2021	Experimental study	Downregulation	Human fecal samples Mice injected with azoxymethane	25 samples 24 mice	1. There is an alteration of intestinal microbiota in UC and CAC patients 2. Colonization with bacteroides fragilis restricts the development of CAC 3. Butyrate restricts CAC via the downregulation of NLRP3	Pearson omnibus test ANOVA, Tukey Spearman correlation tests
		6	Overproduction of Gastrointestinal 5-HT Promotes Colitis-Associated Colorectal Cancer Progression via Enhancing NLRP3 Inflammasome Activation	Li et al	2021	Experimental study	Upregulation	Human normal and tumor tissues Mice injected with subcutaneous HCC allograft Mice injected with azoxymethane	21 samples 48 mice - injected (8 groups) 48 mice - induced (6 groups)	1. 5-HT biosynthesis and secretion are upregulated in colorectal cancer cells 2. 5-HT/HTR3A enhances NLRP3 inflammasome activation by facilitating inflammasome assembling 3. 5-HT biosynthesis in colorectal cancer cells is upregulated by IL1β released from macrophages 4. A 5-HT–NLRP3 positive feedback loop facilitates colorectal tumor growth and progression	ANOVA
		7	Sodium butyrate inhibits colitis-associated colorectal cancer through preventing the gut microbiota dysbiosis and reducing the expression of NLRP3 and IL-1β	Liu et al	2021	Experimental study	Downregulation	Mice injected with azoxymethane then exposed to sodium butyrate	45 mice (4 groups)	1. NaB prevents colorectal tumors induced by AOM/DSS 2. NaB ameliorates colitis through inhibition of NLRP3 inflammasome	ANOVA, Duncan's multiple range test
		8	A. Muciniphila Suppresses Colorectal Tumorigenesis by Inducing TLR2/NLRP3-Mediated M1-Like TAMs	Fan et al	2021	Experimental study	Mediated-effect	Human fecal samples CAC induced mice	128 human stool samples	1. A. muciniphila is depleted in patients with colorectal cancer 2. A. muciniphila facilitates an M1-like macrophage response in vivo and in vitro 3. NLRP3 inhibition abrogates the tumor-suppressive effect of A. muciniphila in colorectal cancer	ANOVA
		9	Porphyromonas gingivalis promotes colorectal carcinoma by activating the hematopoietic NLRP3 inflammasome	Wang et al	2021	Experimental study	Upregulation	Human fecal samples Colorectal adenoma induced mice	50 human fecal samples 40 mice	1. P. gingivalis is enriched in samples from patients with colorectal cancer 2. P. gingivalis promotes colorectal tumorigenesis 3. P. gingivalis can activate the NLRP3 inflammasome in vitro and fails to induce colorectal tumor growth in NLRP3−/− mice 4. Hematopoietic NLRP3 is required for P. gingivalis–induced colorectal cancer development	Mann Whitney Fisher's Exact Test Kaplan-Meier
		10	Atractylenolide I Inhibits NLRP3 Inflammasome Activation in Colitis-Associated Colorectal Cancer via Suppressing Drp1-Mediated Mitochondrial Fission	Qin et al	2021	Experimental study	Downregulation	Human colon cancer cells CAC induced mice	46 mice	1. Atractylenolide I Significantly Inhibits Cell Viability via Apoptosis to a Certain Extent in CRC Cells 2. Atractylenolide I Inhibited NLRP3 Inflammasome Activation by a Drp1-dependent manner in LPS/DSS-Stimulated Mice Bone Marrow–Derived Macrophages (BMDMs) 3. Upregulation of Drp1 Reverses the Effect of Atractylenolide I on NLRP3 Inflammasome Activation	ANOVA
		11	NLRP3-inflammasome activation is associated with epithelial-mesenchymal transition and progression of colorectal cancer	Marandi et al	2021	Observational study	-	Human CRC tissues	43 human cancer samples 43 human healthy tissue samples	1. NLRP3 inflammasome complex is activated in CRC 2. NLRP3 inflammasome activation is correlated with the progression of CRC 3. Activation of the NLRP3 inflammasome promotes the EMT process	ANOVA Kruskal-Wallis
		12	Low NLRP3 expression predicts a better prognosis of colorectal cancer	Shi et al	2021	Observational study	-	Human CRC tissues	100 samples	1. NLRP3 is upregulated in colon adenocarcinoma 2. NLRP3 expression is correlated with the progress of human colon adenocarcinoma 3. High expression of NLRP3 is associated with poor survival in human colon adenocarcinoma 4. NLRP3 can serve as an independent risk factor in human colon adenocarcinoma	Kaplan-Meier Multivariate Cox regression
		13	Inonotus obliquus Polysaccharide Ameliorates Azoxymethane/Dextran Sulfate Sodium-Induced Colitis-Associated Cancer in Mice via Activation of the NLRP3 Inflammasome	J. Li et al	2021	Experimental study	Upregulation	CAC induced mice	29 mice	1. IOP reduces CAC severity in mice induced by AOM/DSS 2. IOP can promote the activation of NLRP3 inflammasome, providing a protective mechanism 3. IOP increases NLRP3 inflammasome signaling in SW620 cells 4. IOP antitumoral activity is mediated by activation of the NLRP3 inflammasome	T-test
		14	Caffeic Acid Phenethyl Ester Prevents Colitis-Associated Cancer by Inhibiting NLRP3 Inflammasome	Dai et al	2021	Experimental study	Downregulation	Human CRC tissues CAC induced mice	30 human cancer samples 30 mice	1. CAPE Decreases NLRP3 Inflammasome Activation in BMDMs and THP-1 cells 2. CAPE does not affect NLRP3 mRNA levels 3. Inhibition of NLRP3 contributes to the antitumoral effect of CAPE	T-test
		15	miR-22 suppresses tumor invasion and metastasis in colorectal cancer by targeting NLRP3	Cong et al	2020	Experimental study	Downregulation	Human CRC tissues Mice injected with human colon cancer cells	24 mice	1. miR-22 Overexpression supresses cell proliferation, migration and invasion in human colon cancer cells 2. miR-22 targets NLRP3 in HCT116 cells 3. miR-22 Overexpression Inhibited HCT116 Cell Proliferation, Migration, and Invasion via Targeting NLRP3	ANOVA Tukey's Test
		16	The association of aberrant expression of NLRP3 and p-S6K1 in colorectal cancer	Wang et al	2020	Comparative study	Upregulation	Human CRC tissues	135 samples	1. NLRP3 overexpression links with poor prognosis in CRC patients 2. High SPK-1 levels are related with NLRP3 expression in CRC patients	Chi Squared, Mann-Whitney U, ANOVA, Kaplan-Meier, Cox logistic regression
		17	NLRP3 promotes colorectal cancer cell proliferation and metastasis via regulating epithelial mesenchymal transformation	Shao et al	2020	Experimental study	Upregulation	Human CRC tissues	Not specificed	1. NLRP3 expression is significantly upregulated in CRC tissues 2. Inhibition of NLRP3 in CRC cells inhibited their migration and growth in vitro and in vivo, reversing EMT in vitro	T-test, ANOVA
		18	Arctigenin disrupts NLRP3 inflammasome assembly in colonic macrophages via downregulating fatty acid oxidation to prevent colitis-associated cancer	Qiao et al	2020	Experimental study	Downregulation	Mice injected with azoxymethane	Not specificed	1. Arctigenin disrupts NLRP3 inflammasome assembly in macrophages 2. Arctigenin disrupted NLRP3 assembly through the inhibition of α-tubulin acetylation via downregulating CPT1 expression	ANOVA Tukey's Test
		19	Pretreatment with a Heat-Killed Probiotic Modulates the NLRP3 Inflammasome and Attenuates Colitis-Associated Colorectal Cancer in Mice	Chung et al	2019	Experimental study	Downregulation	Human cell lines Mice injected with azoxymethane	Not specificed	1. Probiotic E. faecalis Attenuates Bacteria-Induced NLRP3 Inflammasome Activation by decreasing Bacterial Phagocytosis 2. E. faecalis Pretreatment Protects Mice from DSS-Induced Acute Colitis	ANOVA T-test
		20	NLRP3 inflammasomes in macrophages drive colorectal cancer metastasis to the liver	Deng et al	2019	Experimental study	Downregulation	Human colon cancer cell lines NLRP3 knockout and caspase1-knockout mice	12 mice	1. Blocking NLRP3 signaling with antagonists or gene knockout suppressed CRC cell 248 migration. 2. Communication between MΦ and CRC cells promotes CRC cell migration. 3. NLRP3 knockout impair CRC cells metastasis in vivo.	T-test
		21	Small molecule GL-V9 protects against colitis-associated colorectal cancer by limiting NLRP3 inflammasome through autophagy	Zhao et al	2017	Experimental study	Downregulation	Atg16L1-deficient mice	Not specificed	1. GL-V9 prevents tumorigenesis in colitis-associated colon cancer 2. GL-V9 inhibits the activation of NLRP3 inflammasome 3. Autophagy was involved in the degradation of NLRP3 inflammasome induced by GL-V9	Anova
		22	Dietary cholesterol promotes AOM-induced colorectal cancer through activating the NLRP3 inflammasome	Du et al	2016	Experimental study	Upregulation	Human colon cancer cell lines Mice injected with azoxymethane	40 mice	1. Cholesterol crystals activate the NLRP3 inflammasome in THP-1 cell-derived macrophages 2. NLRP3 inflammasome activation induced by cholesterol crystals involves AMPK-mtROS signaling 3. The NLRP3 inflammasome is necessary for the cancer-promoting effect of HCD	T-test, Mann-Whitney, Anova Tukey's Test
		23	The pathogenic role of NLRP3 inflammasome activation in inflammatory bowel diseases of both mice and humans	Liu et al	2016	Experimental study	Mediated-effect	IL-10-/- mice Human IBD tissue	14 patients	1. Activation of NLRP3 inflammasome in both macrophages and colonic epithelial cells was spontaneous and more robust in the absence of IL-10, and could be potently suppressed by IL-10 2. Glyburide administration effectively inhibited the activation of NLRP3 inflammasome and resulted in alleviation of chronic colitis 3. NLRP3, ASC, and IL-1β were elevated in the colonic mucosa of patients with act…	T-test, Mann-Whitney, Anova Tukey's Test
		24	The NLRP3 Inflammasome Suppresses Colorectal Cancer Metastatic Growth in the Liver by Promoting Natural Killer Cell Tumoricidal Activity	Dupaul-Chicoine et al	2015	Experimental study	Upregulation	Mice deficient in inflammasome components	35 mice	1. Caspase-1-Deficient Mice Are Highly Susceptible to Colorectal Cancer Liver Metastatic Growth 2. IL-18 Is Required for an Effective Inflammasome Mediated Suppression of CRC Growth in the Liver 3. IL-18 Acts on NK Cells to Control CRC Metastasis to the Liver	T-test
		25	Linking cancer-induced NLRP3 inflammasome activation to efficient NK cell-mediated immunosurveillance	Dagenais et al	2015	Experimental study	Upregulation	Mice deficient in inflammasome components	Not specified	Nlrp3 inflammasome in Kupffer cells cooperates with NK cells in sensing carcinogenesis and boosts their tumoricidal activity through FasL-induced apoptosis	None
		26	Small molecule-driven mitophagy-mediated NLRP3 inflammasome inhibition is responsible for the prevention of colitis-associated cancer	Guo et al	2014	Experimental study	Downregulation	Mice injected with azoxymethane	Not specified	1. NLRP3 inflammasome inhibition contributes to the antiinflammatory effect of Andro 2. Andro-induced mitophagy is responsible for inhibition of the NLRP3 inflammasome and amelioration of murine models for colitis and CAC 3. Andro prevents tumorigenesis in a colitis-associated colorectal cancer model	T-test, ANOVA
		27	Escherichia coli isolates from inflammatory bowel diseases patients survive in macrophages and activate NLRP3 inflammasome	De la Fuente et al	2014	Experimental study	Upregulation	IBD + control patients	125 patients	1. Patients with CD, as well as UC and OIP have E. coli strains associated with the intestinal mucosa in a higher proportion than controls 2. Dysfunctional NLRP3 activity early in disease evolution may result in a weak innate inflammatory response to intracellular E. coli, inducing low levels of IL-1β	Kruskal-Wallis
